# Supplementary material for: Identification of epidemic scarlet fever group A Streptococcus strains in the paediatric population of Houston, TX, USA
Source: Access Microbiol. 2021 Oct 26;3(10):000274. doi: 10.1099/acmi.0.000274 (PMC8604173; doi:10.1099/acmi.0.000274)
Supplement: Supplementary material 2 [file acmi-3-0274-s001.xlsx]

## Sheet: Table S1
BiioSample	BioProject	Accession	Year	Country	Disease	Alias	SpeC	SpeG	SpeH	SpeI	Ssa	Resistance	Spd1
SAMEA3930790	PRJEB13551	ERR1359880	2014	UK	SF	PHE_33051	speC4	speG2	speH4	speI2	ssa3		spd1
SAMEA3930653	PRJEB13551	ERR1359878	2014	UK	SF	PHE_12837	speC2	speG2	speH4	speI2	ssa3		spd1
SAMEA3930834	PRJEB13551	ERR1359844	2014	UK	SF	PHE_33064	speC4	speG2	speH4	speI2	ssa3	mef(A)/msr(D)	spd1
SAMEA3930729	PRJEB13551	ERR1359815	2014	UK	SF	PHE_24957	speC4	speG2	speH4	speI2	ssa3		spd1
SAMEA3930621	PRJEB13551	ERR1359780	2014	UK	SF	PHE_12807	speC2	speG2	speH4	speI2	ssa3		spd1
SAMEA3931118	PRJEB13551	ERR1359775	2014	UK	iGAS	PHE_37622	speC2	speG2	speH4	speI2			spd1
SAMEA3930737	PRJEB13551	ERR1359769	2014	UK	SF	PHE_18614	speC2	speG2	speH4	speI2			spd1
SAMEA3930799	PRJEB13551	ERR1359757	2014	UK	SF	PHE_39587	speC4	speG2	speH4	speI2	ssa3		spd1
SAMEA3930715	PRJEB13551	ERR1359754	2014	UK	SF	PHE_24935	speC4	speG2	speH4	speI2	ssa3		spd1
SAMEA3930720	PRJEB13551	ERR1359752	2014	UK	SF	PHE_24927	speC2	speG2	speH4	speI2	ssa3		spd1
SAMEA3930788	PRJEB13551	ERR1359751	2014	UK	SF	PHE_33056	speC4	speG2	speH4	speI2	ssa3		spd1
SAMEA3931041	PRJEB13551	ERR1359746	2014	UK	iGAS	PHE_26047	speC4	speG2	speH4	speI2	ssa3		spd1
SAMEA3931124	PRJEB13551	ERR1359717	2014	UK	iGAS	PHE_32288	speC4	speG2	speH4	speI2	ssa3		spd1
SAMEA3930877	PRJEB13551	ERR1359712	2014	UK	SF	PHE_32266	speC2	speG2	speH4	speI2			spd1
SAMEA3931046	PRJEB13551	ERR1359706	2014	UK	iGAS	PHE_26036	speC4	speG2	speH4	speI2	ssa3		spd1
SAMEA3930591	PRJEB13551	ERR1359704	2014	UK	SF	PHE_25109		speG2	speH4	speI2	ssa3
SAMEA3930625	PRJEB13551	ERR1359697	2014	UK	SF	PHE_39604	speC2	speG2	speH4	speI2			spd1
SAMEA3930839	PRJEB13551	ERR1359687	2014	UK	SF	PHE_33069	speC4	speG2	speH4	speI2	ssa3	mef(A)/msr(D)	spd1
SAMEA3931028	PRJEB13551	ERR1359682	2014	UK	iGAS	PHE_33045	speC2	speG2	speH4	speI2	ssa3		spd1
SAMEA3930917	PRJEB13551	ERR1359654	2014	UK	iGAS	PHE_33019		speG2	speH4	speI2	ssa3
SAMEA3930639	PRJEB13551	ERR1359649	2014	UK	SF	PHE_12844	speC4	speG2	speH4	speI2	ssa3		spd1
SAMEA3931129	PRJEB13551	ERR1359642	2014	UK	iGAS	PHE_32281	speC2	speG2	speH4	speI2			spd1
SAMEA3930681	PRJEB13551	ERR1359641	2014	UK	SF	PHE_12059	speC2	speG2	speH4	speI2	ssa3	mef(A)/msr(D)	spd1
SAMEA3930679	PRJEB13551	ERR1359634	2014	UK	SF	PHE_32228		speG2	speH4	speI2	ssa3
SAMEA3930848	PRJEB13551	ERR1359620	2014	UK	SF	PHE_27660	speC4	speG2	speH4	speI2	ssa3	mef(A)/msr(D)	spd1
SAMEA3930895	PRJEB13551	ERR1359617	2014	UK	iGAS	PHE_12763	speC2	speG2	speH4	speI2			spd1
SAMEA3930952	PRJEB13551	ERR1359600	2014	UK	iGAS	PHE_18937	speC4	speG2	speH4	speI2	ssa3		spd1
SAMEA3930852	PRJEB13551	ERR1359596	2014	UK	SF	PHE_39609	speC4	speG2	speH4	speI2	ssa3		spd1
SAMEA3930710	PRJEB13551	ERR1359594	2014	UK	SF	PHE_24955		speG2	speH4	speI2	ssa3
SAMEA3930697	PRJEB13551	ERR1359591	2014	UK	SF	PHE_45825	speC2	speG2	speH4	speI2			spd1
SAMEA3930774	PRJEB13551	ERR1359590	2014	UK	SF	PHE_45834	speC4	speG2	speH4	speI2	ssa3		spd1
SAMEA3930824	PRJEB13551	ERR1359589	2014	UK	SF	PHE_55106		speG2			ssa3
SAMEA3930948	PRJEB13551	ERR1359587	2014	UK	iGAS	PHE_12057	speC4	speG2	speH4	speI2	ssa3		spd1
SAMEA3931051	PRJEB13551	ERR1359570	2014	UK	iGAS	PHE_26083	speC4	speG2	speH4	speI2	ssa3	mef(A)/msr(D)	spd1
SAMEA3930754	PRJEB13551	ERR1359549	2014	UK	SF	PHE_37690	speC4	speG2	speH4	speI2	ssa3		spd1
SAMEA3930676	PRJEB13551	ERR1359535	2014	UK	SF	PHE_12021	speC2	speG2	speH4	speI2			spd1
SAMEA3930669	PRJEB13551	ERR1359524	2014	UK	SF	PHE_12879	speC4	speG2	speH4	speI2	ssa3		spd1
SAMEA3930700	PRJEB13551	ERR1359522	2014	UK	SF	PHE_45823	speC2	speG2	speH4	speI2	ssa3		spd1
SAMEA3930648	PRJEB13551	ERR1359521	2014	UK	SF	PHE_12819	speC2	speG2	speH4	speI2			spd1
SAMEA3930719	PRJEB13551	ERR1359509	2014	UK	SF	PHE_12098	speC2	speG2	speH4	speI2	ssa3		spd1
SAMEA3930705	PRJEB13551	ERR1359501	2014	UK	SF	PHE_18878	speC4	speG2	speH4	speI2	ssa3		spd1
SAMEA3931069	PRJEB13551	ERR1359496	2014	UK	iGAS	PHE_27712	speC4	speG2	speH4	speI2	ssa3		spd1
SAMEA3931084	PRJEB13551	ERR1359482	2014	UK	iGAS	PHE_30623		speG2	speH4	speI2
SAMEA3930744	PRJEB13551	ERR1359481	2014	UK	SF	PHE_37687	speC2	speG2	speH4	speI2	ssa3		spd1
SAMEA3930714	PRJEB13551	ERR1359474	2014	UK	SF	PHE_18897	speC2	speG2	speH4	speI2			spd1
SAMEA3930660	PRJEB13551	ERR1359470	2014	UK	SF	PHE_39603	speC4	speG2	speH4	speI2	ssa3		spd1
SAMEA3930595	PRJEB13551	ERR1359439	2014	UK	SF	PHE_12750		speG2	speH4	speI2	ssa3
SAMEA3930687	PRJEB13551	ERR1359433	2014	UK	SF	PHE_12096	speC2	speG2	speH4	speI2	ssa3		spd1
SAMEA3930930	PRJEB13551	ERR1359423	2014	UK	iGAS	PHE_12842	speC4	speG2	speH4	speI2	ssa3		spd1
SAMEA3930885	PRJEB13551	ERR1359413	2014	UK	iGAS	PHE_12742		speG2	speH4	speI2	ssa3
SAMEA3930674	PRJEB13551	ERR1359406	2014	UK	SF	PHE_104227	speC4	speG2	speH4	speI2	ssa3		spd1
SAMEA3930592	PRJEB13551	ERR1359401	2014	UK	SF	PHE_12749	speC4	speG2	speH4	speI2	ssa3		spd1
SAMEA3930803	PRJEB13551	ERR1359396	2014	UK	SF	PHE_39591	speC4	speG2	speH4	speI2	ssa3		spd1
SAMEA3930870	PRJEB13551	ERR1359394	2014	UK	SF	PHE_32268		speG2	speH4	speI2	ssa3
SAMEA3930961	PRJEB13551	ERR1359375	2014	UK	iGAS	PHE_12063	speC2	speG2	speH4	speI2			spd1
SAMEA3931128	PRJEB13551	ERR1359374	2014	UK	iGAS	PHE_32280	speC2	speG2	speH4	speI2			spd1
SAMEA3930833	PRJEB13551	ERR1359365	2014	UK	SF	PHE_33063	speC4	speG2	speH4	speI2	ssa3	mef(A)/msr(D)	spd1
SAMEA3930800	PRJEB13551	ERR1359358	2014	UK	SF	PHE_39589	speC4	speG2	speH4	speI2			spd1
SAMEA3930853	PRJEB13551	ERR1359351	2014	UK	SF	PHE_27659	speC4	speG2	speH4	speI2	ssa3	mef(A)/msr(D)	spd1
SAMEA3930807	PRJEB13551	ERR1359349	2014	UK	SF	PHE_39597	speC4	speG2	speH4	speI2	ssa3		spd1
SAMEA3930826	PRJEB13551	ERR1359345	2014	UK	SF	PHE_26032	speC4	speG2	speH4	speI2	ssa3		spd1
SAMEA3930689	PRJEB13551	ERR1359344	2014	UK	SF	PHE_12015	speC4	speG2	speH4	speI2	ssa3		spd1
SAMEA3931056	PRJEB13551	ERR1359342	2014	UK	iGAS	PHE_33060	speC4	speG2	speH4	speI2	ssa3		spd1
SAMEA1034052	PRJEB2657	ERR060279	2005	Hong Kong	PHG	HKU189	speC4	speG2	speH4	speI2	ssa3	erm(B),tet(M)	spd1
SAMEA1034094	PRJEB2657	ERR060277	2005	Hong Kong		HKU165	speC4	speG2	speH4	speI3	ssa3	erm(A),tet(M)	spd1
SAMEA1034079	PRJEB2657	ERR060260	2005	Hong Kong	PHG	HKU86	speC4	speG2			ssa3	erm(B),tet(M)	spd1
SAMEA1034090	PRJEB2657	ERR060259	2005	Hong Kong	PHG	HKU84		speG29			ssa3	erm(B),tet(M)
SAMEA1034116	PRJEB2657	ERR060258	2005	Hong Kong	SSTI	HKU81	speC2	speG2	speH4	speI2	ssa3		spd1
SAMEA1034125	PRJEB2657	ERR060257	2005	Hong Kong	PHG	HKU74	speC2	speG2	speH4	speI2			spd1
SAMEA1034018	PRJEB2657	ERR060263	2006	Hong Kong	PHG	HKU99	speC2	speG2	speH4	speI2			spd1
SAMEA1034032	PRJEB2657	ERR060262	2006	Hong Kong	SF	HKU98	speC3	speG3			ssa3	erm(B),tet(M)
SAMEA1034118	PRJEB2657	ERR060266	2007	Hong Kong	PHG	HKU116	speC4	speG2	speH4	speI3	ssa3	erm(B),tet(M)	spd1
SAMEA1034136	PRJEB2657	ERR060265	2007	Hong Kong	SF	HKU111	speC4	speG2	speH4	speI2	ssa3	erm(B),tet(M)	spd1
SAMEA1034019	PRJEB2657	ERR060264	2007	Hong Kong	iGAS	HKU104	speC2	speG2	speH4	speI2			spd1
SAMEA1034119	PRJEB2657	ERR060314	2008	Hong Kong		HKU364	speC2	speG2	speH4	speI2			spd1
SAMEA1034099	PRJEB2657	ERR060313	2008	Hong Kong	SSTI	HKU363	speC2	speG2	speH4	speI2			spd1
SAMEA1034105	PRJEB2657	ERR060312	2008	Hong Kong	PHG	HKU362	speC2	speG2	speH4	speI2			spd1
SAMEA1034092	PRJEB2657	ERR060311	2008	Hong Kong	PHG	HKU361	speC4	speG2	speH4	speI2	ssa3	erm(B)	spd1
SAMEA1034124	PRJEB2657	ERR060284	2008	Hong Kong	Other	HKU294	speC4	speG2	speH4	speI2	ssa3	erm(B),tet(M)	spd1
SAMEA1034037	PRJEB2657	ERR060283	2008	Hong Kong	PHG	HKU288	speC4	speG2	speH4	speI2	ssa3	erm(B),tet(M)	spd1
SAMEA1034020	PRJEB2657	ERR060282	2008	Hong Kong	PHG	HKU283	speC4	speG2	speH4	speI2	ssa3	erm(B),tet(M)	spd1
SAMEA1034111	PRJEB2657	ERR060267	2008	Hong Kong	SSTI	HKU127	speC2	speG2	speH4	speI2			spd1
SAMEA1034022	PRJEB2657	ERR060316	2009	Hong Kong	PHG	HKU366	speC2	speG2	speH4	speI2			spd1
SAMEA1034128	PRJEB2657	ERR060270	2009	Hong Kong	SF	HKU139	speC2	speG2	speH4	speI2			spd1
SAMEA1034113	PRJEB2657	ERR060269	2009	Hong Kong	PHG	HKU138	speC2	speG2	speH4		ssa3	erm(B)	spd1
SAMEA1034096	PRJEB2657	ERR060268	2009	Hong Kong	PHG	HKU137	speC2	speG2	speH4	speI2	ssa3		spd1
SAMEA1034083	PRJEB2657	ERR060322	2010	Hong Kong	Other	HKU372	speC2	speG2	speH4	speI2		erm(B)	spd1
SAMEA1034069	PRJEB2657	ERR060321	2010	Hong Kong	PHG	HKU371	speC2	speG2	speH4	speI2			spd1
SAMEA1034048	PRJEB2657	ERR060320	2010	Hong Kong	PHG	HKU370	speC2	speG2	speH4	speI2			spd1
SAMEA1034030	PRJEB2657	ERR060319	2010	Hong Kong	PHG	HKU369	speC2	speG2	speH4	speI2			spd1
SAMEA1034044	PRJEB2657	ERR060318	2010	Hong Kong	Other	HKU368	speC2	speG2	speH4	speI2			spd1
SAMEA1034047	PRJEB2657	ERR060317	2010	Hong Kong	Other	HKU367	speC2	speG2	speH4	speI2			spd1
SAMEA1034050	PRJEB2657	ERR060276	2010	Hong Kong	Other	HKU161	speC4	speG2	speH4	speI3	ssa3	erm(B),tet(M)	spd1
SAMEA1034065	PRJEB2657	ERR060275	2010	Hong Kong	Other	HKU160	speC4	speG2	speH4	speI2	ssa3		spd1
SAMEA1034080	PRJEB2657	ERR060274	2010	Hong Kong	SSTI	HKU157	speC4	speG2	speH4	speI2	ssa3	erm(B),tet(M)	spd1
SAMEA1034027	PRJEB2657	ERR060273	2010	Hong Kong	SF	HKU153		speG29			ssa3	erm(B),tet(M)
SAMEA1034041	PRJEB2657	ERR060272	2010	Hong Kong	PHG	HKU152	speC2	speG2	speH4	speI2			spd1
SAMEA1034142	PRJEB2657	ERR060271	2010	Hong Kong	SF	HKU151	speC2	speG2	speH4	speI2			spd1
SAMEA1034038	PRJEB2657	ERR060353	2011	Hong Kong	SF	HKU403	speC4	speG2	speH4	speI2	ssa3	erm(B),tet(M)	spd1
SAMEA1034015	PRJEB2657	ERR060352	2011	Hong Kong	SF	HKU402	speC4	speG2	speH4	speI2	ssa3	erm(B),tet(M)	spd1
SAMEA1034021	PRJEB2657	ERR060351	2011	Hong Kong	SF	HKU401	speC2	speG2	speH4	speI2			spd1
SAMEA1034076	PRJEB2657	ERR060350	2011	Hong Kong	SF	HKU400	speC4	speG2	speH4	speI2	ssa3	erm(B),tet(M)	spd1
SAMEA1034063	PRJEB2657	ERR060349	2011	Hong Kong	SF	HKU399	speC4	speG2	speH4	speI2	ssa3	erm(B),tet(M)	spd1
SAMEA1034103	PRJEB2657	ERR060348	2011	Hong Kong	SF	HKU398	speC4	speG2	speH4	speI2	ssa3	erm(B),tet(M)	spd1
SAMEA1034043	PRJEB2657	ERR060347	2011	Hong Kong		HKU397	speC4	speG2	speH1	speI2	ssa3	erm(B),tet(M)	spd1
SAMEA1034028	PRJEB2657	ERR060346	2011	Hong Kong	SF	HKU396	speC4	speG2	speH4	speI2	ssa3	erm(B),tet(M)	spd1
SAMEA1034144	PRJEB2657	ERR060345	2011	Hong Kong	SF	HKU395	speC4	speG2	speH4	speI2	ssa3	erm(B),tet(M)	spd1
SAMEA1034126	PRJEB2657	ERR060344	2011	Hong Kong	SF	HKU394	speC4	speG2	speH4	speI2	ssa3	erm(B),tet(M)	spd1
SAMEA1034098	PRJEB2657	ERR060343	2011	Hong Kong	SF	HKU393	speC4	speG2	speH4	speI2	ssa3	erm(B),tet(M)	spd1
SAMEA1034082	PRJEB2657	ERR060342	2011	Hong Kong	SF	HKU392	speC4	speG2	speH4	speI2	ssa3	erm(B),tet(M)	spd1
SAMEA1034068	PRJEB2657	ERR060341	2011	Hong Kong	SF	HKU391	speC4	speG2	speH4	speI2	ssa3	erm(B),tet(M)	spd1
SAMEA1034078	PRJEB2657	ERR060340	2011	Hong Kong	SF	HKU390	speC4	speG2	speH4	speI2	ssa3	erm(B),tet(M)	spd1
SAMEA1034057	PRJEB2657	ERR060339	2011	Hong Kong	SF	HKU389	speC4	speG2	speH4	speI2	ssa3		spd1
SAMEA1034045	PRJEB2657	ERR060338	2011	Hong Kong		HKU388	speC4	speG2	speH4	speI2	ssa3		spd1
SAMEA1034112	PRJEB2657	ERR060337	2011	Hong Kong	SF	HKU387	speC4	speG2	speH4	speI2	ssa3	erm(B),tet(M)	spd1
SAMEA1034130	PRJEB2657	ERR060336	2011	Hong Kong	SF	HKU386	speC4	speG2	speH4	speI2	ssa3	erm(B),tet(M)	spd1
SAMEA1034120	PRJEB2657	ERR060335	2011	Hong Kong	SF	HKU385	speC4	speG2	speH4	speI2	ssa3	erm(B),tet(M)	spd1
SAMEA1034138	PRJEB2657	ERR060334	2011	Hong Kong	SF	HKU384	speC4	speG2	speH4	speI2	ssa3	erm(B),tet(M)	spd1
SAMEA1034012	PRJEB2657	ERR060333	2011	Hong Kong		HKU383	speC4	speG2			ssa3	erm(B),tet(M)	spd1
SAMEA1034042	PRJEB2657	ERR060332	2011	Hong Kong	SF	HKU382	speC4	speG2	speH4	speI2	ssa3		spd1
SAMEA1034058	PRJEB2657	ERR060331	2011	Hong Kong	SF	HKU381	speC4	speG2	speH4	speI2	ssa3		spd1
SAMEA1034073	PRJEB2657	ERR060330	2011	Hong Kong	SF	HKU380	speC4	speG2	speH4	speI2	ssa3	erm(B),tet(M)	spd1
SAMEA1034070	PRJEB2657	ERR060329	2011	Hong Kong	SF	HKU379	speC4	speG2	speH4	speI2	ssa3	erm(B),tet(M)	spd1
SAMEA1034108	PRJEB2657	ERR060328	2011	Hong Kong	SF	HKU378	speC4	speG2	speH4	speI2	ssa3	erm(B)	spd1
SAMEA1034024	PRJEB2657	ERR060327	2011	Hong Kong	SF	HKU377	speC4	speG2	speH4	speI2	ssa3	erm(B),tet(M)	spd1
SAMEA1034146	PRJEB2657	ERR060326	2011	Hong Kong	SF	HKU376	speC4	speG2	speH4	speI2	ssa3	erm(B)	spd1
SAMEA1034132	PRJEB2657	ERR060325	2011	Hong Kong	SF	HKU375	speC4	speG2	speH4	speI2	ssa3	erm(B),tet(M)	spd1
SAMEA1034122	PRJEB2657	ERR060324	2011	Hong Kong	SF	HKU374	speC4	speG2	speH4	speI2	ssa3	erm(B),tet(M)	spd1
SAMEA1034100	PRJEB2657	ERR060323	2011	Hong Kong	SF	HKU373	speC4	speG2	speH4	speI2	ssa3	erm(B),tet(M)	spd1
SAMEA1034066	PRJEB2657	ERR060310	2011	Hong Kong		HKU360	speC4	speG2	speH4	speI2	ssa3	erm(B),tet(M)	spd1
SAMEA1034049	PRJEB2657	ERR060309	2011	Hong Kong	SF	HKU359	speC4	speG2	speH4	speI2	ssa3	erm(B),tet(M)	spd1
SAMEA1034046	PRJEB2657	ERR060308	2011	Hong Kong	SF	HKU358	speC4	speG2	speH4	speI2	ssa3	erm(B),tet(M)	spd1
SAMEA1034117	PRJEB2657	ERR060307	2011	Hong Kong	PHG	HKU357	speC4	speG2	speH4	speI2	ssa3	erm(B),tet(M)	spd1
SAMEA1034135	PRJEB2657	ERR060306	2011	Hong Kong	SF	HKU356	speC4	speG2	speH4	speI2	ssa3	erm(B),tet(M)	spd1
SAMEA1034086	PRJEB2657	ERR060305	2011	Hong Kong	SF	HKU355	speC4	speG2	speH4	speI2	ssa3	erm(B),tet(M)	spd1
SAMEA1034109	PRJEB2657	ERR060304	2011	Hong Kong	PHG	HKU354	speC4	speG2	speH4	speI3	ssa3	erm(B),tet(M)	spd1
SAMEA1034029	PRJEB2657	ERR060303	2011	Hong Kong	SSTI	HKU349	speC4	speG2	speH4	speI3		erm(B),tet(M)	spd1
SAMEA1034017	PRJEB2657	ERR060302	2011	Hong Kong	PHG	HKU347	speC4	speG2	speH4	speI2		erm(B),tet(M)	spd1
SAMEA1034023	PRJEB2657	ERR060301	2011	Hong Kong	SF	HKU343	speC4	speG2	speH4	speI2	ssa3	erm(B),tet(M)	spd1
SAMEA1034075	PRJEB2657	ERR060300	2011	Hong Kong	SF	HKU336	speC4	speG2	speH4	speI2	ssa3	erm(B),tet(M)	spd1
SAMEA1034107	PRJEB2657	ERR060298	2011	Hong Kong	SSTI	HKU334	speC4	speG2	speH4	speI2	ssa3	erm(B),tet(M)	spd1
SAMEA1034133	PRJEB2657	ERR060297	2011	Hong Kong	SF	HKU333	speC4	speG2	speH4	speI2	ssa3	erm(B),tet(M)	spd1
SAMEA1034147	PRJEB2657	ERR060296	2011	Hong Kong	SF	HKU331	speC4	speG2	speH4	speI2	ssa3	erm(B),tet(M)
SAMEA1034010	PRJEB2657	ERR060295	2011	Hong Kong	SSTI	HKU330	speC4	speG2	speH4	speI2	ssa3	erm(B),tet(M)	spd1
SAMEA1034035	PRJEB2657	ERR060294	2011	Hong Kong	PHG	HKU328	speC4	speG2	speH4	speI2	ssa3	erm(B),tet(M)	spd1
SAMEA1034060	PRJEB2657	ERR060293	2011	Hong Kong	SF	HKU327	speC4	speG2	speH4	speI2	ssa3	erm(B),tet(M)	spd1
SAMEA1034074	PRJEB2657	ERR060292	2011	Hong Kong	PHG	HKU326	speC4	speG2	speH4	speI2	ssa3	erm(B),tet(M)	spd1
SAMEA1034088	PRJEB2657	ERR060291	2011	Hong Kong	PHG	HKU324	speC4	speG2	speH4	speI2	ssa3	erm(B),tet(M)	spd1
SAMEA1034085	PRJEB2657	ERR060290	2011	Hong Kong	SF	HKU322	speC4	speG2	speH4	speI2	ssa3	erm(B),tet(M)	spd1
SAMEA1034101	PRJEB2657	ERR060289	2011	Hong Kong	Other	HKU320	speC4	speG2	speH4	speI2	ssa3	erm(B),tet(M)	spd1
SAMEA1034121	PRJEB2657	ERR060288	2011	Hong Kong	SF	HKU315	speC4	speG2	speH4	speI2	ssa3	erm(B),tet(M)	spd1
SAMEA1034089	PRJEB2657	ERR060287	2011	Hong Kong	SF	HKU311	speC4	speG2	speH4	speI2	ssa3	erm(B),tet(M)	spd1
SAMEA1034141	PRJEB2657	ERR060286	2011	Hong Kong	Other	HKU309	speC4	speG2	speH4	speI2	ssa3	erm(B),tet(M)	spd1
SAMEA1034137	PRJEB2657	ERR060285	2011	Hong Kong		HKU306	speC4	speG2	speH4	speI2	ssa3	erm(B),tet(M)	spd1
SAMEA1034061	PRJEB2657	ERR060256	2011	Hong Kong	Other	HKU58	speC4	speG2	speH4	speI2	ssa3	erm(B),tet(M)	spd1
SAMEA1034016	PRJEB2657	ERR060254	2011	Hong Kong	Other	HKU56	speC2	speG2	speH4	speI3			spd1
SAMEA1034034	PRJEB2657	ERR060253	2011	Hong Kong	Other	HKU55	speC2	speG2	speH4	speI2
SAMEA1034039	PRJEB2657	ERR060252	2011	Hong Kong	Other	HKU54	speC4	speG2	speH4	speI2	ssa3	erm(B),tet(M)	spd1
SAMEA1034129	PRJEB2657	ERR060251	2011	Hong Kong	PHG	HKU53	speC4	speG2	speH4	speI2	ssa3	erm(B),tet(M)	spd1
SAMEA1034140	PRJEB2657	ERR060250	2011	Hong Kong	PHG	HKU52	speC4	speG2	speH4	speI3	ssa3		spd1
SAMEA1034087	PRJEB2657	ERR060249	2011	Hong Kong	Other	HKU51	speC5	speG2	speH4		ssa3	erm(B),tet(M)	spd1
SAMEA1034102	PRJEB2657	ERR060248	2011	Hong Kong	PHG	HKU50		speG2	speH4	speI2
SAMEA1034053	PRJEB2657	ERR060247	2011	Hong Kong	Other	HKU49	speC4	speG2	speH4	speI2	ssa3		spd1
SAMEA1034036	PRJEB2657	ERR060246	2011	Hong Kong	PHG	HKU48	speC4	speG2	speH4	speI2	ssa3	erm(B),tet(M)	spd1
SAMEA1034014	PRJEB2657	ERR060245	2011	Hong Kong	PHG	HKU47	speC4	speG2	speH4	speI2	ssa3	erm(B),tet(M)	spd1
SAMEA1034145	PRJEB2657	ERR060244	2011	Hong Kong	Other	HKU46	speC4	speG2	speH4	speI2	ssa3	erm(B),tet(M)	spd1
SAMEA1034127	PRJEB2657	ERR060243	2011	Hong Kong	PHG	HKU45		speG2	speH4	speI2
SAMEA1034106	PRJEB2657	ERR060242	2011	Hong Kong	PHG	HKU44	speC4	speG2	speH4	speI2	ssa3	erm(B),tet(M)	spd1
SAMEA1034104	PRJEB2657	ERR060241	2011	Hong Kong	PHG	HKU43	speC2	speG2	speH4	speI2			spd1
SAMEA1034084	PRJEB2657	ERR060240	2011	Hong Kong	PHG	HKU42	speC4	speG2	speH4	speI2	ssa3	erm(B),tet(M)	spd1
SAMEA1034095	PRJEB2657	ERR060239	2011	Hong Kong	PHG	HKU41	speC4	speG2	speH4	speI2	ssa3	erm(B),tet(M)	spd1
SAMEA1034093	PRJEB2657	ERR060238	2011	Hong Kong	Other	HKU40	speC4	speG2	speH4	speI2	ssa3	erm(B),tet(M)	spd1
SAMEA1034025	PRJEB2657	ERR060237	2011	Hong Kong	PHG	HKU39	speC4	speG2	speH4	speI2	ssa3	erm(B),tet(M)	spd1
SAMEA1034013	PRJEB2657	ERR060236	2011	Hong Kong	Other	HKU38	speC4	speG2	speH4	speI2	ssa3	erm(B),tet(M)	spd1
SAMEA1034033	PRJEB2657	ERR060235	2011	Hong Kong	Other	HKU37	speC4	speG2			ssa3	erm(B)	spd1
SAMEA1034054	PRJEB2657	ERR060234	2011	Hong Kong	Other	HKU36	speC4	speG2	speH4	speI2	ssa3	erm(B),tet(M)	spd1
SAMEA1034077	PRJEB2657	ERR060233	2011	Hong Kong	SSTI	HKU35	speC4	speG2	speH4	speI2	ssa3	erm(B),tet(M)	spd1
SAMEA1034081	PRJEB2657	ERR060232	2011	Hong Kong	Other	HKU34	speC4	speG2	speH4	speI2	ssa3	erm(B),tet(M)	spd1
SAMEA1034097	PRJEB2657	ERR060231	2011	Hong Kong	Other	HKU33		speG2	speH4	speI2
SAMEA1034110	PRJEB2657	ERR060230	2011	Hong Kong	SSTI	HKU32	speC4	speG2	speH4	speI2	ssa3	erm(B),tet(M)	spd1
SAMEA1034131	PRJEB2657	ERR060229	2011	Hong Kong	Other	HKU31	speC2	speG2		speI2			spd1
SAMEA1034143	PRJEB2657	ERR060228	2011	Hong Kong	PHG	HKU29	speC4	speG2	speH4	speI2	ssa3	erm(B),tet(M)	spd1
SAMEA1034031	PRJEB2657	ERR060227	2011	Hong Kong	PHG	HKU28	speC4	speG2	speH4	speI2	ssa3	erm(B),tet(M)	spd1
SAMEA1034011	PRJEB2657	ERR060226	2011	Hong Kong	Other	HKU27	speC4	speG2			ssa3		spd1
SAMEA1034026	PRJEB2657	ERR060225	2011	Hong Kong	PHG	HKU26	speC4	speG2	speH4	speI2	ssa3	erm(B),tet(M)	spd1
SAMEA1034123	PRJEB2657	ERR060224	2011	Hong Kong	SF	HKU25	speC4	speG2	speH4	speI2	ssa3	erm(B)	spd1
SAMEA1034139	PRJEB2657	ERR060223	2011	Hong Kong	Other	HKU24	speC4	speG2	speH4	speI2	ssa3	erm(B),tet(M)	spd1
SAMEA1034091	PRJEB2657	ERR060222	2011	Hong Kong	PHG	HKU23	speC4	speG2	speH4	speI2	ssa3	erm(B)	spd1
SAMEA1034114	PRJEB2657	ERR060221	2011	Hong Kong		HKU22		speG2	speH4	speI2
SAMEA1034059	PRJEB2657	ERR060220	2011	Hong Kong	SF	HKU21	speC4	speG2	speH4	speI2	ssa3	erm(B),tet(M)	spd1
SAMEA1034055	PRJEB2657	ERR060219	2011	Hong Kong	SF	HKU20	speC4	speG2	speH4	speI2	ssa3	erm(B),tet(M)	spd1
SAMEA1034071	PRJEB2657	ERR060218	2011	Hong Kong	PHG	HKU19		speG2	speH4	speI2		erm(A)
SAMEA1034056	PRJEB2657	ERR060217	2011	Hong Kong	Other	HKU18	speC4	speG2	speH4	speI2	ssa3	erm(B),tet(M)	spd1
SAMEA1034040	PRJEB2657	ERR060216	2011	Hong Kong	PHG	HKU17	speC4	speG2	speH4	speI2	ssa3	erm(B),tet(M)	spd1
SAMEA1034134	PRJEB2657	ERR060315				HKU365	speC4	speG2	speH4	speI2	ssa3		spd1
SAMEA1034051	PRJEB2657	ERR060261				HKU89	speC2	speG2	speH4	speI3			spd1
SAMEA1034067	PRJEB2657	ERR060255				HKU57
SAMN07153096	PRJNA395240	SRR5858737	2015	USA	iGAS	20153049		speG2	speH4	speI2		erm(A)
SAMN07153322	PRJNA395240	SRR5858727	2015	USA	iGAS	20154552		speG2	speH4	speI2
SAMN07153012	PRJNA395240	SRR5858715	2015	USA	iGAS	20152516	speC4	speG2	speH4	speI2			spd1
SAMN07153027	PRJNA395240	SRR5858707	2015	USA	iGAS	20152735	speC2	speG2	speH4	speI2			spd1
SAMN07153451	PRJNA395240	SRR5858696	2015	USA	iGAS	20155029		speG2	speH1	speI2		erm(A)
SAMN07153138	PRJNA395240	SRR5858689	2015	USA	iGAS	20153534		speG2	speH4	speI2		erm(A)
SAMN07153142	PRJNA395240	SRR5858685	2015	USA	iGAS	20153538	speC2	speG2	speH4	speI2			spd1
SAMN07153140	PRJNA395240	SRR5858683	2015	USA	iGAS	20153536	speC2	speG2	speH4	speI2			spd1
SAMN07153239	PRJNA395240	SRR5858681	2015	USA	iGAS	20154049	speC2	speG2	speH4	speI2			spd1
SAMN07153379	PRJNA395240	SRR5858656	2015	USA	iGAS	20154677	speC2	speG2	speH4	speI2			spd1
SAMN07153382	PRJNA395240	SRR5858655	2015	USA	iGAS	20154681	speC2	speG2	speH4	speI2			spd1
SAMN07153258	PRJNA395240	SRR5858651	2015	USA	iGAS	20154140		speG2	speH4	speI2		erm(A)
SAMN07153266	PRJNA395240	SRR5858627	2015	USA	iGAS	20154148	speC4	speG2	speH4	speI2			spd1
SAMN07153087	PRJNA395240	SRR5858593	2015	USA	iGAS	20153040	speC2	speG2	speH4	speI2			spd1
SAMN07153249	PRJNA395240	SRR5858592	2015	USA	iGAS	20154130	speC2	speG2	speH4	speI2			spd1
SAMN07153251	PRJNA395240	SRR5858590	2015	USA	iGAS	20154132		speG2	speH4	speI2
SAMN07153248	PRJNA395240	SRR5858585	2015	USA	iGAS	20154129	speC2	speG2	speH4	speI2		erm(A)	spd1
SAMN07153313	PRJNA395240	SRR5858573	2015	USA	iGAS	20154543		speG2	speH4	speI2		mef(A)/msr(D)
SAMN07153406	PRJNA395240	SRR5858571	2015	USA	iGAS	20154809		speG2	speH4	speI2
SAMN07153001	PRJNA395240	SRR5858562	2015	USA	iGAS	20152304	speC2	speG2	speH4	speI2			spd1
SAMN07153458	PRJNA395240	SRR5858540	2015	USA	iGAS	20155036	speC2	speG2	speH4	speI2			spd1
SAMN07153391	PRJNA395240	SRR5858504	2015	USA	iGAS	20154793	speC2	speG2	speH4	speI2			spd1
SAMN07153388	PRJNA395240	SRR5858499	2015	USA	iGAS	20154790	speC2	speG2	speH4	speI2			spd1
SAMN07153295	PRJNA395240	SRR5858486	2015	USA	iGAS	20154296	speC2	speG2	speH4	speI2			spd1
SAMN07153170	PRJNA395240	SRR5858475	2015	USA	iGAS	20153598	speC2	speG2	speH4	speI2			spd1
SAMN07153166	PRJNA395240	SRR5858471	2015	USA	iGAS	20153581	speC2	speG2	speH4	speI2			spd1
SAMN07153173	PRJNA395240	SRR5858468	2015	USA	iGAS	20153602	speC2	speG2	speH4	speI2			spd1
SAMN07153151	PRJNA395240	SRR5858465	2015	USA	iGAS	20153557		speG2	speH4	speI2
SAMN07153008	PRJNA395240	SRR5858456	2015	USA	iGAS	20152509		speG2	speH4	speI2
SAMN07153078	PRJNA395240	SRR5858446	2015	USA	iGAS	20152977	speC2	speG2	speH4	speI2			spd1
SAMN07153256	PRJNA395240	SRR5858439	2015	USA	iGAS	20154137	speC4	speG2	speH4	speI2			spd1
SAMN07153438	PRJNA395240	SRR5858418	2015	USA	iGAS	20154970	speC2	speG2	speH4	speI2			spd1
SAMN07153086	PRJNA395240	SRR5858412	2015	USA	iGAS	20152994		speG2	speH4	speI2
SAMN07153434	PRJNA395240	SRR5858409	2015	USA	iGAS	20154966		speG2	speH4	speI2
SAMN07153221	PRJNA395240	SRR5858397	2015	USA	iGAS	20154031	speC2	speG2	speH4	speI2			spd1
SAMN07152979	PRJNA395240	SRR5858388	2015	USA	iGAS	20152182		speG2	speH4	speI2
SAMN07152976	PRJNA395240	SRR5858383	2015	USA	iGAS	20152178		speG2	speH4	speI2
SAMN07152983	PRJNA395240	SRR5858382	2015	USA	iGAS	20152227		speG2	speH4	speI2
SAMN07153398	PRJNA395240	SRR5858378	2015	USA	iGAS	20154800		speG2	speH4	speI2
SAMN07153396	PRJNA395240	SRR5858376	2015	USA	iGAS	20154798	speC2	speG2	speH4	speI2			spd1
SAMN07153286	PRJNA395240	SRR5858363	2015	USA	iGAS	20154168	speC4	speG2	speH4	speI2			spd1
SAMN07153408	PRJNA395240	SRR5858356	2015	USA	iGAS	20154811		speG2	speH4	speI2
SAMN07153177	PRJNA395240	SRR5858352	2015	USA	iGAS	20153606	speC2	speG2	speH4	speI2			spd1
SAMN07153180	PRJNA395240	SRR5858347	2015	USA	iGAS	20153609	speC2	speG2	speH4	speI2			spd1
SAMN07153023	PRJNA395240	SRR5858343	2015	USA	iGAS	20152610	speC2	speG2	speH4	speI2			spd1
SAMN07153017	PRJNA395240	SRR5858341	2015	USA	iGAS	20152521	speC2	speG2	speH4	speI2			spd1
SAMN07153225	PRJNA395240	SRR5858317	2015	USA	iGAS	20154035	speC2	speG2	speH4	speI2			spd1
SAMN07153112	PRJNA395240	SRR5858271	2015	USA	iGAS	20153106		speG2	speH4	speI2
SAMN07153111	PRJNA395240	SRR5858270	2015	USA	iGAS	20153105		speG2	speH4	speI2
SAMN07153109	PRJNA395240	SRR5858268	2015	USA	iGAS	20153103	speC4	speG2	speH4	speI2	ssa3	erm(B),tet(M)	spd1
SAMN07153188	PRJNA395240	SRR5858266	2015	USA	iGAS	20153617	speC4	speG2	speH4	speI2			spd1
SAMN07153190	PRJNA395240	SRR5858260	2015	USA	iGAS	20153619		speG2	speH4	speI2
SAMN07152992	PRJNA395240	SRR5858253	2015	USA	iGAS	20152236	speC2	speG2	speH4	speI2			spd1
SAMN07152990	PRJNA395240	SRR5858251	2015	USA	iGAS	20152234		speG2	speH4	speI2		mef(A)/msr(D)
SAMN07152989	PRJNA395240	SRR5858250	2015	USA	iGAS	20152233		speG2	speH4	speI2		mef(A)/msr(D)
SAMN07153422	PRJNA395240	SRR5858247	2015	USA	iGAS	20154946	speC4	speG2	speH4	speI2			spd1
SAMN07153626	PRJNA395240	SRR5854280	2015	USA	iGAS	20155638	speC2	speG2	speH4	speI2			spd1
SAMN07153957	PRJNA395240	SRR5854269	2015	USA	iGAS	20160314		speG2	speH4	speI2
SAMN07153960	PRJNA395240	SRR5854268	2015	USA	iGAS	20160317	speC4	speG2	speH4	speI2			spd1
SAMN07153852	PRJNA395240	SRR5854264	2015	USA	iGAS	20156729	speC2	speG2	speH4	speI2			spd1
SAMN07153847	PRJNA395240	SRR5854257	2015	USA	iGAS	20156724		speG2	speH4	speI2
SAMN07153707	PRJNA395240	SRR5854254	2015	USA	iGAS	20156186	speC4	speG2	speH4	speI2			spd1
SAMN07153590	PRJNA395240	SRR5854242	2015	USA	iGAS	20155601		speG2	speH4	speI2
SAMN07153802	PRJNA395240	SRR5854221	2015	USA	iGAS	20156458	speC2	speG2	speH4	speI2			spd1
SAMN07153698	PRJNA395240	SRR5854210	2015	USA	iGAS	20156177	speC4	speG2	speH4	speI2			spd1
SAMN07153699	PRJNA395240	SRR5854209	2015	USA	iGAS	20156178	speC2	speG2	speH4	speI2			spd1
SAMN07153696	PRJNA395240	SRR5854208	2015	USA	iGAS	20156175		speG2	speH4	speI2
SAMN07153695	PRJNA395240	SRR5854205	2015	USA	iGAS	20156174	speC4	speG2	speH4	speI2			spd1
SAMN07153477	PRJNA395240	SRR5854189	2015	USA	iGAS	20155056	speC2	speG2	speH4	speI2			spd1
SAMN07153480	PRJNA395240	SRR5854184	2015	USA	iGAS	20155059	speC2	speG2	speH4	speI2		erm(A)	spd1
SAMN07153738	PRJNA395240	SRR5854149	2015	USA	iGAS	20156391	speC2	speG2	speH4	speI2			spd1
SAMN07153772	PRJNA395240	SRR5854127	2015	USA	iGAS	20156428	speC2	speG2	speH4	speI2			spd1
SAMN07153688	PRJNA395240	SRR5854076	2015	USA	iGAS	20156167	speC4	speG2	speH4	speI2			spd1
SAMN07153755	PRJNA395240	SRR5854045	2015	USA	iGAS	20156410		speG2	speH4	speI2	ssa3
SAMN07153912	PRJNA395240	SRR5854035	2015	USA	iGAS	20160041	speC2	speG2	speH4	speI2			spd1
SAMN07153894	PRJNA395240	SRR5854028	2015	USA	iGAS	20160021	speC2	speG2	speH4	speI2			spd1
SAMN07153827	PRJNA395240	SRR5854024	2015	USA	iGAS	20156640		speG2	speH4	speI2
SAMN07153725	PRJNA395240	SRR5854018	2015	USA	iGAS	20156323		speG2	speH4	speI2
SAMN07153607	PRJNA395240	SRR5854007	2015	USA	iGAS	20155619		speG2	speH4	speI2
SAMN07153558	PRJNA395240	SRR5853998	2015	USA	iGAS	20155410		speG2	speH4	speI2
SAMN07153779	PRJNA395240	SRR5853997	2015	USA	iGAS	20156435	speC2	speG2	speH4	speI2			spd1
SAMN07153500	PRJNA395240	SRR5853979	2015	USA	iGAS	20155200		speG2	speH4	speI2		erm(A)
SAMN07153495	PRJNA395240	SRR5853978	2015	USA	iGAS	20155195	speC2	speG2	speH4	speI2			spd1
SAMN07153932	PRJNA395240	SRR5853951	2015	USA	iGAS	20160176	speC2	speG2	speH4	speI2			spd1
SAMN07153926	PRJNA395240	SRR5853945	2015	USA	iGAS	20160145	speC2	speG2	speH4	speI2			spd1
SAMN07153815	PRJNA395240	SRR5853940	2015	USA	iGAS	20156628	speC2	speG2	speH4	speI2			spd1
SAMN07153682	PRJNA395240	SRR5853924	2015	USA	iGAS	20156161	speC2	speG2	speH4	speI2			spd1
SAMN07153658	PRJNA395240	SRR5853917	2015	USA	iGAS	20156022	speC2	speG2	speH4	speI2			spd1
SAMN07153968	PRJNA395240	SRR5853909	2015	USA	iGAS	20160325	speC4	speG2	speH4	speI2			spd1
SAMN07153971	PRJNA395240	SRR5853908	2015	USA	iGAS	20160328		speG2	speH4	speI2		erm(A)
SAMN07153745	PRJNA395240	SRR5853900	2015	USA	iGAS	20156398	speC2	speG2	speH4	speI2			spd1
SAMN07153557	PRJNA395240	SRR5853896	2015	USA	iGAS	20155409		speG2	speH4	speI2
SAMN07153923	PRJNA395240	SRR5853894	2015	USA	iGAS	20160142	speC2	speG2	speH4	speI2			spd1
SAMN07153888	PRJNA395240	SRR5853886	2015	USA	iGAS	20160015	speC4	speG2	speH4	speI2			spd1
SAMN07153714	PRJNA395240	SRR5853879	2015	USA	iGAS	20156265	speC2	speG2	speH4	speI2			spd1
SAMN07153921	PRJNA395240	SRR5853854	2015	USA	iGAS	20160140		speG2	speH4	speI2
SAMN07153914	PRJNA395240	SRR5853849	2015	USA	iGAS	20160043	speC2	speG2	speH4	speI2			spd1
SAMN07153915	PRJNA395240	SRR5853848	2015	USA	iGAS	20160134	speC2	speG2	speH4	speI2			spd1
SAMN07153791	PRJNA395240	SRR5853838	2015	USA	iGAS	20156447		speG2	speH4	speI2
SAMN07153489	PRJNA395240	SRR5853827	2015	USA	iGAS	20155068	speC4	speG2	speH4	speI2			spd1
SAMN07153487	PRJNA395240	SRR5853825	2015	USA	iGAS	20155066		speG2
SAMN07153582	PRJNA395240	SRR5853811	2015	USA	iGAS	20155590		speG2	speH4	speI2
SAMN07153876	PRJNA395240	SRR5853808	2015	USA	iGAS	20160002		speG2	speH4	speI2
SAMN07153830	PRJNA395240	SRR5853798	2015	USA	iGAS	20156705		speG2	speH4	speI2		mef(A)/msr(D)
SAMN07154070	PRJNA395240	SRR5853777	2015	USA	iGAS	20161028	speC2	speG2	speH4	speI2			spd1
SAMN07154317	PRJNA395240	SRR5853749	2015	USA	iGAS	20162425		speG2	speH4	speI2
SAMN07154142	PRJNA395240	SRR5853724	2015	USA	iGAS	20161426	speC2	speG2	speH4	speI2			spd1
SAMN07154137	PRJNA395240	SRR5853721	2015	USA	iGAS	20161338	speC2	speG2	speH4	speI2			spd1
SAMN07154133	PRJNA395240	SRR5853717	2015	USA	iGAS	20161334	speC2	speG2	speH4	speI2			spd1
SAMN07154029	PRJNA395240	SRR5853712	2015	USA	iGAS	20160943		speG2	speH4	speI2		mef(A)/msr(D)
SAMN07154031	PRJNA395240	SRR5853704	2015	USA	iGAS	20160945	speC2	speG2	speH4	speI2			spd1
SAMN07154211	PRJNA395240	SRR5853685	2015	USA	iGAS	20161831	speC2	speG2	speH4	speI2			spd1
SAMN07154126	PRJNA395240	SRR5853600	2015	USA	iGAS	20161241	speC2	speG2	speH4	speI2			spd1
SAMN07154270	PRJNA395240	SRR5853545	2015	USA	iGAS	20162137	speC2	speG2	speH4	speI2			spd1
SAMN07154000	PRJNA395240	SRR5853535	2015	USA	iGAS	20160746		speG2	speH4	speI2
SAMN07153998	PRJNA395240	SRR5853533	2015	USA	iGAS	20160502	speC2	speG2	speH4	speI2			spd1
SAMN07154423	PRJNA395240	SRR5853524	2015	USA	iGAS	20165278	speC4	speG2	speH4	speI2	ssa3	erm(B),tet(M)	spd1
SAMN07154426	PRJNA395240	SRR5853522	2015	USA	iGAS	20165975	speC2	speG2	speH4	speI2			spd1
SAMN07154219	PRJNA395240	SRR5853506	2015	USA	iGAS	20161839	speC2	speG2	speH4	speI2			spd1
SAMN07154118	PRJNA395240	SRR5853479	2015	USA	iGAS	20161233		speG2	speH4	speI2
SAMN07154057	PRJNA395240	SRR5853444	2015	USA	iGAS	20160981	speC4	speG2	speH4	speI2	ssa3	erm(B),tet(M)	spd1
SAMN07154300	PRJNA395240	SRR5853439	2015	USA	iGAS	20162408		speG2
SAMN07154074	PRJNA395240	SRR5853429	2015	USA	iGAS	20161068	speC2	speG2	speH4	speI2			spd1
SAMN07154078	PRJNA395240	SRR5853425	2015	USA	iGAS	20161072		speG2	speH4	speI2
SAMN07154165	PRJNA395240	SRR5853406	2015	USA	iGAS	20161449	speC2	speG2	speH4	speI2			spd1
SAMN07154020	PRJNA395240	SRR5853381	2015	USA	iGAS	20160930	speC2	speG2	speH4	speI2			spd1
SAMN07154413	PRJNA395240	SRR5853374	2015	USA	iGAS	20164921		speG2	speH4	speI2
SAMN07154420	PRJNA395240	SRR5853371	2015	USA	iGAS	20164928		speG2	speH4	speI2
SAMN07154399	PRJNA395240	SRR5853364	2015	USA	iGAS	20164210		speG2	speH4	speI2
SAMN07154358	PRJNA395240	SRR5853349	2015	USA	iGAS	20162658		speG2	speH4	speI2
SAMN07154283	PRJNA395240	SRR5853333	2015	USA	iGAS	20162151	speC2	speG2	speH4	speI2			spd1
SAMN09849663	PRJNA395240	SRR7707656	2016-2017	USA	iGAS	20182676	speC2	speG2	speH4	speI2			spd1
SAMN09849318	PRJNA395240	SRR7707639	2016-2017	USA	iGAS	20181485	speC2	speG2	speH4	speI2			spd1
SAMN09849212	PRJNA395240	SRR7707607	2016-2017	USA	iGAS	20180302	speC2	speG2	speH4	speI2			spd1
SAMN09849553	PRJNA395240	SRR7707603	2016-2017	USA	iGAS	20182358	speC2	speG2	speH4	speI2			spd1
SAMN09848945	PRJNA395240	SRR7707572	2016-2017	USA	iGAS	20173055	speC2	speG2	speH4	speI2			spd1
SAMN09848953	PRJNA395240	SRR7707568	2016-2017	USA	iGAS	20173063	speC2	speG2	speH4	speI2			spd1
SAMN09849845	PRJNA395240	SRR7707565	2016-2017	USA	iGAS	20183834		speG2	speH4	speI2
SAMN09849755	PRJNA395240	SRR7707529	2016-2017	USA	iGAS	20183743	speC2	speG2	speH4	speI2			spd1
SAMN09849848	PRJNA395240	SRR7707527	2016-2017	USA	iGAS	20183838	speC2	speG2	speH4	speI2			spd1
SAMN09849125	PRJNA395240	SRR7707494	2016-2017	USA	iGAS	20177242		speG2	speH4	speI2
SAMN09849498	PRJNA395240	SRR7707473	2016-2017	USA	iGAS	20182132	speC4	speG2	speH4	speI2			spd1
SAMN09849502	PRJNA395240	SRR7707469	2016-2017	USA	iGAS	20182136	speC2	speG2	speH4	speI2			spd1
SAMN09849286	PRJNA395240	SRR7707441	2016-2017	USA	iGAS	20181047	speC2	speG2	speH4	speI2			spd1
SAMN09849289	PRJNA395240	SRR7707438	2016-2017	USA	iGAS	20181050	speC2	speG2	speH4	speI2			spd1
SAMN09849278	PRJNA395240	SRR7707420	2016-2017	USA	iGAS	20181038	speC2	speG2	speH4	speI2			spd1
SAMN09849030	PRJNA395240	SRR7707405	2016-2017	USA	iGAS	20177040		speG2	speH4	speI2
SAMN09849398	PRJNA395240	SRR7707387	2016-2017	USA	iGAS	20181745	speC2	speG2	speH4	speI2			spd1
SAMN09849057	PRJNA395240	SRR7707370	2016-2017	USA	iGAS	20177173	speC2	speG2					spd1
SAMN09849625	PRJNA395240	SRR7707354	2016-2017	USA	iGAS	20182638	speC2	speG2	speH4	speI2			spd1
SAMN09849629	PRJNA395240	SRR7707350	2016-2017	USA	iGAS	20182642		speG2	speH4	speI2
SAMN09849068	PRJNA395240	SRR7707281	2016-2017	USA	iGAS	20177184	speC2	speG2	speH4	speI2			spd1
SAMN09849492	PRJNA395240	SRR7707242	2016-2017	USA	iGAS	20182126	speC2	speG2	speH4	speI2			spd1
SAMN09849608	PRJNA395240	SRR7707198	2016-2017	USA	iGAS	20182435	speC2	speG2	speH4	speI2			spd1
SAMN09849694	PRJNA395240	SRR7707176	2016-2017	USA	iGAS	20183377	speC2	speG2	speH4	speI2			spd1
SAMN09849048	PRJNA395240	SRR7707138	2016-2017	USA	iGAS	20177162	speC2	speG2	speH4	speI2			spd1
SAMN09849623	PRJNA395240	SRR7707126	2016-2017	USA	iGAS	20182636	speC2	speG2	speH4	speI2			spd1
SAMN09849616	PRJNA395240	SRR7707121	2016-2017	USA	iGAS	20182627	speC2	speG2	speH4	speI2			spd1
SAMN09849150	PRJNA395240	SRR7707063	2016-2017	USA	iGAS	20180007		speG2	speH4	speI2
SAMN09849022	PRJNA395240	SRR7707057	2016-2017	USA	iGAS	20176344	speC2	speG2	speH4	speI2			spd1
SAMN09849412	PRJNA395240	SRR7706988	2016-2017	USA	iGAS	20181873	speC2	speG2	speH4	speI2			spd1
SAMN09848981	PRJNA395240	SRR7706915	2016-2017	USA	iGAS	20173425		speG2	speH4	speI2
SAMN09849789	PRJNA395240	SRR7706845	2016-2017	USA	iGAS	20183777	speC2	speG2	speH4	speI2			spd1
SAMN09849547	PRJNA395240	SRR7706843	2016-2017	USA	iGAS	20182261	speC2	speG2	speH4	speI2			spd1
SAMN09849222	PRJNA395240	SRR7706806	2016-2017	USA	iGAS	20180312	speC2	speG2	speH4	speI2			spd1
SAMN09849528	PRJNA395240	SRR7706748	2016-2017	USA	iGAS	20182239		speG2	speH4	speI2
SAMN09849269	PRJNA395240	SRR7706720	2016-2017	USA	iGAS	20181029	speC2	speG2	speH4	speI2			spd1
SAMN09849272	PRJNA395240	SRR7706717	2016-2017	USA	iGAS	20181032	speC2	speG2	speH4	speI2			spd1
SAMN08693201	PRJNA395240	SRR6848828	2016-2017	USA	iGAS	20176613		speG2	speH4	speI2
SAMN08693202	PRJNA395240	SRR6848825	2016-2017	USA	iGAS	20176614	speC2	speG2	speH4	speI2			spd1
SAMN08692947	PRJNA395240	SRR6848778	2016-2017	USA	iGAS	20175614		speG2	speH4	speI2
SAMN08693064	PRJNA395240	SRR6848771	2016-2017	USA	iGAS	20176004		speG2	speH4	speI2
SAMN08693131	PRJNA395240	SRR6848759	2016-2017	USA	iGAS	20176350	speC2	speG2	speH4	speI2			spd1
SAMN08693133	PRJNA395240	SRR6848757	2016-2017	USA	iGAS	20176352	speC2	speG2	speH4	speI2			spd1
SAMN08692865	PRJNA395240	SRR6848747	2016-2017	USA	iGAS	20175322	speC2	speG2	speH4	speI2			spd1
SAMN08692993	PRJNA395240	SRR6848724	2016-2017	USA	iGAS	20175846	speC4	speG2	speH4	speI2			spd1
SAMN08693095	PRJNA395240	SRR6848709	2016-2017	USA	iGAS	20176287	speC2	speG2	speH4	speI2			spd1
SAMN08693244	PRJNA395240	SRR6848699	2016-2017	USA	iGAS	20176964		speG2	speH4	speI2
SAMN08692923	PRJNA395240	SRR6848678	2016-2017	USA	iGAS	20175562	speC2	speG2	speH4	speI2			spd1
SAMN08692922	PRJNA395240	SRR6848677	2016-2017	USA	iGAS	20175561	speC2	speG2	speH4	speI2			spd1
SAMN08692897	PRJNA395240	SRR6848653	2016-2017	USA	iGAS	20175492	speC2	speG2	speH4	speI2			spd1
SAMN08693051	PRJNA395240	SRR6848636	2016-2017	USA	iGAS	20175990		speG2	speH4	speI2
SAMN08693054	PRJNA395240	SRR6848631	2016-2017	USA	iGAS	20175993		speG2	speH4	speI2
SAMN08692858	PRJNA395240	SRR6848594	2016-2017	USA	iGAS	20175315	speC2	speG2	speH4	speI2			spd1
SAMN08693042	PRJNA395240	SRR6848574	2016-2017	USA	iGAS	20175981		speG2	speH4	speI2
SAMN08693045	PRJNA395240	SRR6848567	2016-2017	USA	iGAS	20175984		speG2	speH4	speI2
SAMN08693119	PRJNA395240	SRR6848535	2016-2017	USA	iGAS	20176311	speC2	speG2	speH4	speI2			spd1
SAMN08692841	PRJNA395240	SRR6848531	2016-2017	USA	iGAS	20175298	speC2	speG2	speH4	speI2			spd1
SAMN08692842	PRJNA395240	SRR6848528	2016-2017	USA	iGAS	20175299	speC2	speG2	speH4	speI2			spd1
SAMN08692847	PRJNA395240	SRR6848525	2016-2017	USA	iGAS	20175304	speC2	speG2	speH4	speI2			spd1
SAMN08692965	PRJNA395240	SRR6848513	2016-2017	USA	iGAS	20175632	speC2	speG2	speH4	speI2			spd1
SAMN08692972	PRJNA395240	SRR6848502	2016-2017	USA	iGAS	20175824		speG2	speH4	speI2		erm(A)
SAMN08693267	PRJNA395240	SRR6848463	2016-2017	USA	iGAS	20177036	speC4	speG2	speH4	speI2			spd1
SAMN08692916	PRJNA395240	SRR6848420	2016-2017	USA	iGAS	20175527	speC2	speG2	speH4	speI2			spd1
SAMN08693211	PRJNA395240	SRR6848412	2016-2017	USA	iGAS	20176623		speG2	speH4	speI2
SAMN08693213	PRJNA395240	SRR6848410	2016-2017	USA	iGAS	20176625		speG2	speH4	speI2
SAMN08693217	PRJNA395240	SRR6848406	2016-2017	USA	iGAS	20176925		speG2	speH4	speI2
SAMN08692985	PRJNA395240	SRR6848401	2016-2017	USA	iGAS	20175838	speC2	speG2	speH4	speI2			spd1
SAMN08692986	PRJNA395240	SRR6848398	2016-2017	USA	iGAS	20175839	speC2	speG2	speH4	speI2			spd1
SAMN08692980	PRJNA395240	SRR6848396	2016-2017	USA	iGAS	20175832		speG2	speH4	speI2
SAMN08692983	PRJNA395240	SRR6848395	2016-2017	USA	iGAS	20175836		speG2	speH4	speI2		mef(A)/msr(D)
SAMN08692982	PRJNA395240	SRR6848394	2016-2017	USA	iGAS	20175835		speG2	speH4	speI2		mef(A)/msr(D)
SAMN08692595	PRJNA395240	SRR6844839	2016-2017	USA	iGAS	20174322		speG2	speH4	speI2
SAMN08692606	PRJNA395240	SRR6844822	2016-2017	USA	iGAS	20174333	speC2	speG2	speH4	speI2			spd1
SAMN08692605	PRJNA395240	SRR6844821	2016-2017	USA	iGAS	20174332		speG2	speH4	speI2		erm(A)
SAMN08692798	PRJNA395240	SRR6844819	2016-2017	USA	iGAS	20175237	speC2	speG2	speH4	speI2			spd1
SAMN08692602	PRJNA395240	SRR6844818	2016-2017	USA	iGAS	20174329		speG2	speH4	speI2
SAMN08692714	PRJNA395240	SRR6844786	2016-2017	USA	iGAS	20174982		speG2	speH4	speI2
SAMN08692715	PRJNA395240	SRR6844785	2016-2017	USA	iGAS	20174983	speC2	speG2	speH4	speI2			spd1
SAMN08692637	PRJNA395240	SRR6844759	2016-2017	USA	iGAS	20174424		speG2	speH4	speI2
SAMN08692638	PRJNA395240	SRR6844758	2016-2017	USA	iGAS	20174425		speG2	speH4	speI2
SAMN08692788	PRJNA395240	SRR6844729	2016-2017	USA	iGAS	20175227	speC2	speG2	speH4	speI2			spd1
SAMN08692534	PRJNA395240	SRR6844714	2016-2017	USA	iGAS	20174142	speC2	speG2	speH4	speI2			spd1
SAMN08692531	PRJNA395240	SRR6844713	2016-2017	USA	iGAS	20174139	speC2	speG2	speH4	speI2			spd1
SAMN08692693	PRJNA395240	SRR6844697	2016-2017	USA	iGAS	20174785		speG2	speH4	speI2
SAMN08692694	PRJNA395240	SRR6844696	2016-2017	USA	iGAS	20174786		speG2	speH4	speI2		erm(A)
SAMN08692696	PRJNA395240	SRR6844690	2016-2017	USA	iGAS	20174788		speG2	speH4	speI2
SAMN08692700	PRJNA395240	SRR6844686	2016-2017	USA	iGAS	20174792		speG2	speH4	speI2
SAMN08692793	PRJNA395240	SRR6844682	2016-2017	USA	iGAS	20175232	speC2	speG2	speH4	speI2			spd1
SAMN08692709	PRJNA395240	SRR6844667	2016-2017	USA	iGAS	20174801		speG2	speH4	speI2
SAMN08692708	PRJNA395240	SRR6844666	2016-2017	USA	iGAS	20174800	speC2	speG2	speH4	speI2			spd1
SAMN08692684	PRJNA395240	SRR6844651	2016-2017	USA	iGAS	20174775	speC4	speG2	speH4	speI2			spd1
SAMN08692690	PRJNA395240	SRR6844645	2016-2017	USA	iGAS	20174782		speG2	speH4	speI2
SAMN08692689	PRJNA395240	SRR6844644	2016-2017	USA	iGAS	20174781	speC2	speG2	speH4	speI2			spd1
SAMN08692559	PRJNA395240	SRR6844628	2016-2017	USA	iGAS	20174255	speC2	speG2	speH4	speI2			spd1
SAMN08692581	PRJNA395240	SRR6844622	2016-2017	USA	iGAS	20174308		speG2	speH4	speI2		erm(A)
SAMN08692679	PRJNA395240	SRR6844621	2016-2017	USA	iGAS	20174769	speC2	speG2	speH4	speI2			spd1
SAMN08692677	PRJNA395240	SRR6844617	2016-2017	USA	iGAS	20174767		speG2	speH4	speI2		erm(A)
SAMN08692674	PRJNA395240	SRR6844612	2016-2017	USA	iGAS	20174764	speC2	speG2	speH4	speI2			spd1
SAMN08692562	PRJNA395240	SRR6844600	2016-2017	USA	iGAS	20174258	speC2	speG2	speH4	speI2			spd1
SAMN08692524	PRJNA395240	SRR6844577	2016-2017	USA	iGAS	20174131	speC2	speG2	speH4	speI2			spd1
SAMN08692670	PRJNA395240	SRR6844574	2016-2017	USA	iGAS	20174759	speC2	speG2	speH4	speI2			spd1
SAMN08692824	PRJNA395240	SRR6844570	2016-2017	USA	iGAS	20175281	speC4	speG2	speH4	speI2			spd1
SAMN08692668	PRJNA395240	SRR6844564	2016-2017	USA	iGAS	20174757	speC2	speG2	speH4	speI2			spd1
SAMN08691563	PRJNA395240	SRR6840621	2016-2017	USA	iGAS	20170147		speG2	speH4	speI2
SAMN08692329	PRJNA395240	SRR6840609	2016-2017	USA	iGAS	20173533	speC2	speG2	speH4	speI2			spd1
SAMN08691855	PRJNA395240	SRR6840584	2016-2017	USA	iGAS	20171410		speG2	speH4	speI2
SAMN08692064	PRJNA395240	SRR6840571	2016-2017	USA	iGAS	20172264		speG2	speH4	speI2		mef(A)/msr(D)
SAMN08691742	PRJNA395240	SRR6840556	2016-2017	USA	iGAS	20170966		speG2	speH4	speI2
SAMN08691879	PRJNA395240	SRR6840552	2016-2017	USA	iGAS	20171498		speG2	speH4	speI2
SAMN08692131	PRJNA395240	SRR6840533	2016-2017	USA	iGAS	20172576	speC2	speG2	speH4	speI2			spd1
SAMN08692132	PRJNA395240	SRR6840528	2016-2017	USA	iGAS	20172577	speC4	speG2	speH4	speI2	ssa3		spd1
SAMN08692200	PRJNA395240	SRR6840498	2016-2017	USA	iGAS	20173020		speG2	speH4	speI2
SAMN08691613	PRJNA395240	SRR6840468	2016-2017	USA	iGAS	20170391	speC2	speG2	speH4	speI2			spd1
SAMN08691609	PRJNA395240	SRR6840466	2016-2017	USA	iGAS	20170387	speC2	speG2	speH4	speI2		tet(M)	spd1
SAMN08692105	PRJNA395240	SRR6840444	2016-2017	USA	iGAS	20172402		speG2	speH4	speI2
SAMN08692109	PRJNA395240	SRR6840440	2016-2017	USA	iGAS	20172487		speG2	speH4	speI2		mef(A)/msr(D)
SAMN08691947	PRJNA395240	SRR6840437	2016-2017	USA	iGAS	20171727	speC2	speG2	speH4	speI2			spd1
SAMN08691951	PRJNA395240	SRR6840433	2016-2017	USA	iGAS	20171732	speC2	speG2	speH4	speI2			spd1
SAMN08691919	PRJNA395240	SRR6840429	2016-2017	USA	iGAS	20171686	speC2	speG2	speH4	speI2			spd1
SAMN08691778	PRJNA395240	SRR6840421	2016-2017	USA	iGAS	20171170	speC2	speG2	speH4	speI2			spd1
SAMN08691779	PRJNA395240	SRR6840420	2016-2017	USA	iGAS	20171171		speG2	speH4	speI2
SAMN08691678	PRJNA395240	SRR6840410	2016-2017	USA	iGAS	20170681		speG2	speH4	speI2		erm(A)
SAMN08692517	PRJNA395240	SRR6840386	2016-2017	USA	iGAS	20174039	speC2	speG2	speH4	speI2			spd1
SAMN08692519	PRJNA395240	SRR6840382	2016-2017	USA	iGAS	20174041	speC2	speG2	speH4	speI2			spd1
SAMN08691870	PRJNA395240	SRR6840380	2016-2017	USA	iGAS	20171488		speG2	speH4	speI2
SAMN08692395	PRJNA395240	SRR6840370	2016-2017	USA	iGAS	20173736	speC2	speG2	speH4	speI2			spd1
SAMN08692397	PRJNA395240	SRR6840368	2016-2017	USA	iGAS	20173738	speC2	speG2	speH4	speI2			spd1
SAMN08691864	PRJNA395240	SRR6840326	2016-2017	USA	iGAS	20171420		speG2	speH4	speI2
SAMN08692138	PRJNA395240	SRR6840312	2016-2017	USA	iGAS	20172583	speC4	speG2	speH4	speI2	ssa3		spd1
SAMN08692291	PRJNA395240	SRR6840281	2016-2017	USA	iGAS	20173286	speC2	speG2	speH4	speI2			spd1
SAMN08692211	PRJNA395240	SRR6840274	2016-2017	USA	iGAS	20173032		speG2
SAMN08691816	PRJNA395240	SRR6840261	2016-2017	USA	iGAS	20171271	speC2	speG2	speH4	speI2			spd1
SAMN08691911	PRJNA395240	SRR6840226	2016-2017	USA	iGAS	20171530		speG2	speH4	speI2
SAMN08691838	PRJNA395240	SRR6840187	2016-2017	USA	iGAS	20171293		speG2	speH4	speI2
SAMN08691834	PRJNA395240	SRR6840183	2016-2017	USA	iGAS	20171289	speC2	speG2	speH1	speI2			spd1
SAMN08692440	PRJNA395240	SRR6840174	2016-2017	USA	iGAS	20173880	speC2	speG2	speH4	speI2			spd1
SAMN08692439	PRJNA395240	SRR6840173	2016-2017	USA	iGAS	20173879	speC2	speG2	speH4	speI2			spd1
SAMN08692249	PRJNA395240	SRR6840169	2016-2017	USA	iGAS	20173149	speC2	speG2	speH4	speI2			spd1
SAMN08692173	PRJNA395240	SRR6840163	2016-2017	USA	iGAS	20172693	speC2	speG2	speH4	speI2			spd1
SAMN08691673	PRJNA395240	SRR6840133	2016-2017	USA	iGAS	20170594		speG2
SAMN08691770	PRJNA395240	SRR6840127	2016-2017	USA	iGAS	20171162	speC2	speG2	speH4	speI2			spd1
SAMN08692337	PRJNA395240	SRR6840112	2016-2017	USA	iGAS	20173677	speC2	speG2	speH4	speI2			spd1
SAMN08691973	PRJNA395240	SRR6840100	2016-2017	USA	iGAS	20172016		speG2	speH4	speI2
SAMN08692088	PRJNA395240	SRR6840098	2016-2017	USA	iGAS	20172291	speC2	speG2	speH4	speI2			spd1
SAMN08691859	PRJNA395240	SRR6840086	2016-2017	USA	iGAS	20171414		speG2	speH4	speI2
SAMN08692446	PRJNA395240	SRR6840069	2016-2017	USA	iGAS	20173967		speG2	speH4	speI2
SAMN08692413	PRJNA395240	SRR6840056	2016-2017	USA	iGAS	20173852		speG2	speH4	speI2
SAMN08691703	PRJNA395240	SRR6840023	2016-2017	USA	iGAS	20170857	speC2	speG2	speH4	speI2			spd1
SAMN08691542	PRJNA395240	SRR6840018	2016-2017	USA	iGAS	20170123	speC2	speG2	speH4	speI2			spd1
SAMN08692357	PRJNA395240	SRR6839988	2016-2017	USA	iGAS	20173697		speG2	speH4	speI2
SAMN08692359	PRJNA395240	SRR6839986	2016-2017	USA	iGAS	20173699	speC2	speG2	speH1	speI2			spd1
SAMN08692362	PRJNA395240	SRR6839983	2016-2017	USA	iGAS	20173702		speG2	speH4	speI2
SAMN08691896	PRJNA395240	SRR6839973	2016-2017	USA	iGAS	20171515	speC2	speG2	speH4	speI2			spd1
SAMN08691833	PRJNA395240	SRR6839924	2016-2017	USA	iGAS	20171288	speC2	speG2	speH4	speI2			spd1
SAMN08692504	PRJNA395240	SRR6839903	2016-2017	USA	iGAS	20174025		speG2	speH4	speI2
SAMN08692242	PRJNA395240	SRR6839896	2016-2017	USA	iGAS	20173072		speG2	speH4	speI2
SAMN08691848	PRJNA395240	SRR6839869	2016-2017	USA	iGAS	20171303	speC2	speG2					spd1
SAMN08692162	PRJNA395240	SRR6839863	2016-2017	USA	iGAS	20172607		speG2	speH4	speI2
SAMN08692268	PRJNA395240	SRR6839831	2016-2017	USA	iGAS	20173260		speG2	speH4	speI2
SAMN08692274	PRJNA395240	SRR6839827	2016-2017	USA	iGAS	20173268		speG2	speH4	speI2
SAMN08692078	PRJNA395240	SRR6839773	2016-2017	USA	iGAS	20172278	speC2	speG2	speH4	speI2			spd1
SAMN08691686	PRJNA395240	SRR6839744	2016-2017	USA	iGAS	20170759	speC2	speG2	speH4	speI2			spd1
SAMN08692276	PRJNA395240	SRR6839738	2016-2017	USA	iGAS	20173270		speG2	speH4	speI2
SAMN08692049	PRJNA395240	SRR6839728	2016-2017	USA	iGAS	20172149		speG2	speH4	speI2
SAMN08692046	PRJNA395240	SRR6839727	2016-2017	USA	iGAS	20172146	speC2	speG2	speH4	speI2			spd1
SAMN08692459	PRJNA395240	SRR6839713	2016-2017	USA	iGAS	20173980		speG2	speH4	speI2
SAMN08692462	PRJNA395240	SRR6839712	2016-2017	USA	iGAS	20173983	speC2	speG2	speH4	speI2			spd1
SAMN08691592	PRJNA395240	SRR6839677	2016-2017	USA	iGAS	20170247		speG2	speH4	speI2
SAMN08692514	PRJNA395240	SRR6839672	2016-2017	USA	iGAS	20174036		speG2	speH4	speI2
SAMN08692509	PRJNA395240	SRR6839670	2016-2017	USA	iGAS	20174031		speG2	speH4	speI2
SAMN08692511	PRJNA395240	SRR6839668	2016-2017	USA	iGAS	20174033	speC4	speG2	speH4	speI2			spd1
SAMN08692507	PRJNA395240	SRR6839664	2016-2017	USA	iGAS	20174028	speC2	speG2	speH4	speI2			spd1
SAMN08691737	PRJNA395240	SRR6839662	2016-2017	USA	iGAS	20170892		speG2	speH4	speI2
SAMN08692315	PRJNA395240	SRR6839657	2016-2017	USA	iGAS	20173518	speC2	speG2	speH4	speI2			spd1
SAMN08692322	PRJNA395240	SRR6839652	2016-2017	USA	iGAS	20173526		speG2	speH4	speI2	ssa3
SAMN08692323	PRJNA395240	SRR6839649	2016-2017	USA	iGAS	20173527	speC2	speG2	speH4	speI2			spd1
SAMN08691036	PRJNA395240	SRR6835792	2016-2017	USA	iGAS	20164955		speG2	speH4	speI2
SAMN08691035	PRJNA395240	SRR6835785	2016-2017	USA	iGAS	20164954	speC2	speG2	speH4	speI2			spd1
SAMN08691031	PRJNA395240	SRR6835781	2016-2017	USA	iGAS	20164950	speC2	speG2	speH4	speI2			spd1
SAMN08691452	PRJNA395240	SRR6835768	2016-2017	USA	iGAS	20166642	speC2	speG2	speH4	speI2			spd1
SAMN08691454	PRJNA395240	SRR6835766	2016-2017	USA	iGAS	20166644	speC2	speG2	speH4	speI2			spd1
SAMN08691509	PRJNA395240	SRR6835755	2016-2017	USA	iGAS	20170025	speC2	speG2	speH4	speI2			spd1
SAMN08691144	PRJNA395240	SRR6835745	2016-2017	USA	iGAS	20165327		speG2	speH4	speI2
SAMN08690911	PRJNA395240	SRR6835727	2016-2017	USA	iGAS	20164617	speC2	speG2	speH4	speI2			spd1
SAMN08691276	PRJNA395240	SRR6835713	2016-2017	USA	iGAS	20165950		speG2	speH4	speI2		erm(A)
SAMN08691275	PRJNA395240	SRR6835710	2016-2017	USA	iGAS	20165949		speG2	speH4	speI2
SAMN08691089	PRJNA395240	SRR6835707	2016-2017	USA	iGAS	20165266		speG2	speH4	speI2		mef(A)/msr(D)
SAMN08690642	PRJNA395240	SRR6835694	2016-2017	USA	iGAS	20163043		speG2	speH4	speI2
SAMN08691052	PRJNA395240	SRR6835676	2016-2017	USA	iGAS	20164972	speC2	speG2	speH4	speI2			spd1
SAMN08690761	PRJNA395240	SRR6835664	2016-2017	USA	iGAS	20163581		speG2	speH4	speI2
SAMN08691497	PRJNA395240	SRR6835660	2016-2017	USA	iGAS	20170013	speC2	speG2	speH4	speI2			spd1
SAMN08691493	PRJNA395240	SRR6835653	2016-2017	USA	iGAS	20170009		speG2	speH4	speI2
SAMN08691423	PRJNA395240	SRR6835621	2016-2017	USA	iGAS	20166441	speC2	speG2	speH4	speI2			spd1
SAMN08691420	PRJNA395240	SRR6835618	2016-2017	USA	iGAS	20166438	speC2	speG2	speH4	speI2			spd1
SAMN08691217	PRJNA395240	SRR6835597	2016-2017	USA	iGAS	20165730	speC4	speG2	speH4	speI2			spd1
SAMN08691213	PRJNA395240	SRR6835585	2016-2017	USA	iGAS	20165726		speG2	speH4	speI2
SAMN08690684	PRJNA395240	SRR6835578	2016-2017	USA	iGAS	20163221		speG2	speH4	speI2
SAMN08690685	PRJNA395240	SRR6835577	2016-2017	USA	iGAS	20163222		speG2	speH4	speI2
SAMN08690686	PRJNA395240	SRR6835574	2016-2017	USA	iGAS	20163224		speG2	speH1	speI2
SAMN08691294	PRJNA395240	SRR6835564	2016-2017	USA	iGAS	20165968		speG2	speH4	speI2		erm(A)
SAMN08691151	PRJNA395240	SRR6835560	2016-2017	USA	iGAS	20165334	speC4	speG2	speH4	speI2	ssa3		spd1
SAMN08690701	PRJNA395240	SRR6835546	2016-2017	USA	iGAS	20163240		speG2	speH4	speI2
SAMN08690905	PRJNA395240	SRR6835541	2016-2017	USA	iGAS	20164611	speC2	speG2	speH4	speI2			spd1
SAMN08690902	PRJNA395240	SRR6835540	2016-2017	USA	iGAS	20164608	speC2	speG2					spd1
SAMN08691327	PRJNA395240	SRR6835534	2016-2017	USA	iGAS	20166098	speC2	speG2	speH4	speI2			spd1
SAMN08691266	PRJNA395240	SRR6835528	2016-2017	USA	iGAS	20165939		speG2	speH4	speI2		erm(A)
SAMN08690798	PRJNA395240	SRR6835505	2016-2017	USA	iGAS	20163932	speC2	speG2	speH4	speI2			spd1
SAMN08690805	PRJNA395240	SRR6835504	2016-2017	USA	iGAS	20163939	speC4	speG2	speH4	speI2			spd1
SAMN08690806	PRJNA395240	SRR6835497	2016-2017	USA	iGAS	20163940		speG2	speH4	speI2		erm(A)
SAMN08691003	PRJNA395240	SRR6835492	2016-2017	USA	iGAS	20164887	speC2	speG2	speH4	speI2			spd1
SAMN08691007	PRJNA395240	SRR6835484	2016-2017	USA	iGAS	20164891	speC2	speG2	speH4	speI2			spd1
SAMN08691480	PRJNA395240	SRR6835477	2016-2017	USA	iGAS	20166759		speG2	speH4	speI2		mef(A)/msr(D)
SAMN08691359	PRJNA395240	SRR6835465	2016-2017	USA	iGAS	20166257		speG2	speH4	speI2		erm(A)
SAMN08690756	PRJNA395240	SRR6835449	2016-2017	USA	iGAS	20163576	speC2	speG2	speH4	speI2			spd1
SAMN08691137	PRJNA395240	SRR6835439	2016-2017	USA	iGAS	20165320	speC2	speG2	speH4	speI2			spd1
SAMN08690864	PRJNA395240	SRR6835410	2016-2017	USA	iGAS	20164188	speC2	speG2	speH4	speI2			spd1
SAMN08690863	PRJNA395240	SRR6835407	2016-2017	USA	iGAS	20164187	speC2	speG2	speH4	speI2			spd1
SAMN08691300	PRJNA395240	SRR6835386	2016-2017	USA	iGAS	20165989		speG2	speH4	speI2
SAMN08691187	PRJNA395240	SRR6835382	2016-2017	USA	iGAS	20165698	speC2	speG2	speH4	speI2			spd1
SAMN08691186	PRJNA395240	SRR6835381	2016-2017	USA	iGAS	20165697		speG2	speH4	speI2
SAMN08691303	PRJNA395240	SRR6835379	2016-2017	USA	iGAS	20165992		speG2	speH4	speI2
SAMN08691182	PRJNA395240	SRR6835377	2016-2017	USA	iGAS	20165535		speG2	speH4	speI2
SAMN08690672	PRJNA395240	SRR6835367	2016-2017	USA	iGAS	20163076		speG2	speH4	speI2
SAMN08690965	PRJNA395240	SRR6835350	2016-2017	USA	iGAS	20164763	speC2	speG2	speH4	speI2			spd1
SAMN08691401	PRJNA395240	SRR6835342	2016-2017	USA	iGAS	20166419		speG2	speH4	speI2
SAMN08690797	PRJNA395240	SRR6835333	2016-2017	USA	iGAS	20163931		speG2	speH4	speI2
SAMN08690790	PRJNA395240	SRR6835328	2016-2017	USA	iGAS	20163763		speG2	speH4	speI2
SAMN08690548	PRJNA395240	SRR6835317	2016-2017	USA	iGAS	20161845	speC2	speG2	speH4	speI2			spd1
SAMN08690599	PRJNA395240	SRR6835295	2016-2017	USA	iGAS	20162528		speG2	speH4	speI2
SAMN08691386	PRJNA395240	SRR6835279	2016-2017	USA	iGAS	20166347	speC2	speG2	speH4	speI2			spd1
SAMN08690814	PRJNA395240	SRR6835276	2016-2017	USA	iGAS	20163949	speC2	speG2	speH4	speI2			spd1
SAMN08691017	PRJNA395240	SRR6835253	2016-2017	USA	iGAS	20164935	speC2	speG2	speH4	speI2			spd1
SAMN08691475	PRJNA395240	SRR6835250	2016-2017	USA	iGAS	20166754		speG2	speH4	speI2
SAMN08691369	PRJNA395240	SRR6835235	2016-2017	USA	iGAS	20166296	speC2	speG2	speH4	speI2			spd1
SAMN08691125	PRJNA395240	SRR6835227	2016-2017	USA	iGAS	20165308	speC2	speG2	speH4	speI2			spd1
SAMN08691127	PRJNA395240	SRR6835223	2016-2017	USA	iGAS	20165310	speC4	speG2			ssa3	mef(A)/msr(D)	spd1
SAMN08691324	PRJNA395240	SRR6835216	2016-2017	USA	iGAS	20166095	speC4	speG2	speH4	speI2			spd1
SAMN08691162	PRJNA395240	SRR6835207	2016-2017	USA	iGAS	20165345	speC4	speG2			ssa3	mef(A)/msr(D)	spd1
SAMN08690735	PRJNA395240	SRR6835204	2016-2017	USA	iGAS	20163520	speC2	speG2	speH4	speI2			spd1
SAMN08690835	PRJNA395240	SRR6835187	2016-2017	USA	iGAS	20163974	speC2	speG2					spd1
SAMN08690594	PRJNA395240	SRR6835173	2016-2017	USA	iGAS	20162523	speC2	speG2	speH4	speI2			spd1
SAMN08691190	PRJNA395240	SRR6835156	2016-2017	USA	iGAS	20165701	speC2	speG2	speH4	speI2			spd1
SAMN08690667	PRJNA395240	SRR6835151	2016-2017	USA	iGAS	20163071	speC2	speG2	speH4	speI2			spd1
SAMN08690663	PRJNA395240	SRR6835144	2016-2017	USA	iGAS	20163064	speC2	speG2	speH4	speI2			spd1
SAMN08691496	PRJNA395240	SRR6835141	2016-2017	USA	iGAS	20170012	speC4	speG2	speH4	speI2			spd1
SAMN08690977	PRJNA395240	SRR6835137	2016-2017	USA	iGAS	20164775		speG2	speH4	speI2
SAMN08691075	PRJNA395240	SRR6835136	2016-2017	USA	iGAS	20165048		speG2	speH4	speI2
SAMN08690970	PRJNA395240	SRR6835132	2016-2017	USA	iGAS	20164768		speG2	speH4	speI2
SAMN08690918	PRJNA395240	SRR6835103	2016-2017	USA	iGAS	20164624		speG2	speH4	speI2
SAMN08690921	PRJNA395240	SRR6835100	2016-2017	USA	iGAS	20164627		speG2	speH4	speI2
SAMN08691085	PRJNA395240	SRR6835090	2016-2017	USA	iGAS	20165251	speC2	speG2	speH4	speI2			spd1
SAMN08691444	PRJNA395240	SRR6835081	2016-2017	USA	iGAS	20166463	speC4	speG2	speH4	speI2		mef(A)/msr(D)	spd1
SAMN08690955	PRJNA395240	SRR6835057	2016-2017	USA	iGAS	20164753	speC2	speG2	speH4	speI2			spd1
SAMN08690956	PRJNA395240	SRR6835052	2016-2017	USA	iGAS	20164754	speC4	speG2	speH4	speI2			spd1
SAMN08690957	PRJNA395240	SRR6835051	2016-2017	USA	iGAS	20164755		speG2	speH4	speI2		mef(A)/msr(D)
SAMN08690616	PRJNA395240	SRR6835047	2016-2017	USA	iGAS	20162604		speG2	speH4	speI2
SAMN08690615	PRJNA395240	SRR6835046	2016-2017	USA	iGAS	20162603	speC2	speG2	speH4	speI2			spd1
SAMN08690611	PRJNA395240	SRR6835042	2016-2017	USA	iGAS	20162599	speC2	speG2	speH4	speI2			spd1
SAMN08691459	PRJNA395240	SRR6834989	2016-2017	USA	iGAS	20166678		speG2	speH4	speI2
SAMN08691176	PRJNA395240	SRR6834977	2016-2017	USA	iGAS	20165529	speC2	speG2	speH4	speI2			spd1
SAMN08691174	PRJNA395240	SRR6834973	2016-2017	USA	iGAS	20165527	speC2	speG2	speH4	speI2			spd1
SAMN08690880	PRJNA395240	SRR6834953	2016-2017	USA	iGAS	20164204	speC2	speG2	speH4	speI2			spd1
SAMN08690882	PRJNA395240	SRR6834951	2016-2017	USA	iGAS	20164206		speG2	speH4	speI2
SAMN08691241	PRJNA395240	SRR6834930	2016-2017	USA	iGAS	20165841		speG2	speH4	speI2
SAMN08691244	PRJNA395240	SRR6834927	2016-2017	USA	iGAS	20165844	speC2	speG2	speH4	speI2			spd1
SAMN08690652	PRJNA395240	SRR6834922	2016-2017	USA	iGAS	20163053	speC2	speG2	speH4	speI2			spd1
SAMN08691058	PRJNA395240	SRR6834909	2016-2017	USA	iGAS	20164978	speC2	speG2	speH4	speI2			spd1
SAMN08690777	PRJNA395240	SRR6834871	2016-2017	USA	iGAS	20163741	speC2	speG2	speH4	speI2			spd1
SAMN08690845	PRJNA395240	SRR6834857	2016-2017	USA	iGAS	20163985	speC4	speG2	speH4	speI2			spd1
SAMN08690838	PRJNA395240	SRR6834856	2016-2017	USA	iGAS	20163977	speC4	speG2	speH4	speI2			spd1
SAMN08691285	PRJNA395240	SRR6834843	2016-2017	USA	iGAS	20165959		speG2	speH4	speI2		erm(A)
SAMN08691204	PRJNA395240	SRR6834837	2016-2017	USA	iGAS	20165717	speC2	speG2	speH4	speI2			spd1
SAMN08690552	PRJNA395240	SRR6834811	2016-2017	USA	iGAS	20162059		speG2	speH4	speI2
SAMN07961538	PRJNA416675	SRR6241664	2004	China		BJGAS0404		speG2	speH4	speI2	ssa3	erm(B),tet(M)
SAMN07961536	PRJNA416675	SRR6241655	2004	China		BJGAS0401	speC4	speG2	speH4	speI2	ssa3	erm(B),tet(M)	spd1
SAMN07961537	PRJNA416675	SRR6241639	2004	China		BJGAS0402	speC4	speG2	speH4	speI2	ssa3	erm(B),tet(M)	spd1
SAMN07961550	PRJNA416675	SRR6241670	2005	China	AC	E311	speC4	speG2			ssa3	tet(M)	spd1
SAMN07961548	PRJNA416675	SRR6241638	2005	China	AC	C15		speG2	speH4	speI2	ssa3
SAMN07961549	PRJNA416675	SRR6241635	2005	China	AC	E8	speC4	speG2			ssa3	tet(M)	spd1
SAMN07961547	PRJNA416675	SRR6241626	2005	China	AC	B17		speG2	speH4	speI2	ssa3
SAMN07961539	PRJNA416675	SRR6241669	2007	China	SF	BJGAS0703	speC4	speG2	speH4	speI2	ssa3	erm(B),tet(M)	spd1
SAMN07961545	PRJNA416675	SRR6241668	2011	China		SYGAS08	speC4	speG2	speH4	speI2	ssa3	erm(B),tet(M)	spd1
SAMN07961544	PRJNA416675	SRR6241667	2011	China		SYGAS07	speC4	speG2	speH4	speI2	ssa3	erm(B),tet(M)	spd1
SAMN07961525	PRJNA416675	SRR6241666	2011	China	SF	BJJKGAS04	speC4	speG2	speH4	speI2	ssa3	erm(B),tet(M)	spd1
SAMN07961524	PRJNA416675	SRR6241665	2011	China	SF	BJJKGAS03	speC4	speG2	speH4	speI2	ssa3	erm(B),tet(M)	spd1
SAMN07961521	PRJNA416675	SRR6241663	2011	China	SF	TJ11-003	speC4	speG2	speH4	speI2	ssa3	erm(B),tet(M)	spd1
SAMN07961520	PRJNA416675	SRR6241662	2011	China	SF	BJCYGAS107	speC4	speG2	speH4	speI2	ssa3	erm(B),tet(M)	spd1
SAMN07961523	PRJNA416675	SRR6241661	2011	China	SF	BJJKGAS01	speC4	speG2	speH4	speI2	ssa3	erm(B),tet(M)	spd1
SAMN07961522	PRJNA416675	SRR6241660	2011	China	SF	TJ11-006	speC4	speG2	speH4	speI2	ssa3	erm(B),tet(M)	spd1
SAMN07961517	PRJNA416675	SRR6241659	2011	China	SF	BJCYGAS37	speC4	speG2	speH4	speI2	ssa3	erm(B)	spd1
SAMN07961516	PRJNA416675	SRR6241658	2011	China	Other	BJCYGAS196	speC4	speG2	speH4	speI2	ssa3	erm(B),tet(M)	spd1
SAMN07961519	PRJNA416675	SRR6241657	2011	China	Other	BJCYGAS124	speC4	speG2	speH4	speI2	ssa3	erm(B),tet(M)	spd1
SAMN07961518	PRJNA416675	SRR6241656	2011	China	SF	BJCYGAS190	speC4	speG2	speH4	speI2	ssa3	erm(B),tet(M)	spd1
SAMN07961543	PRJNA416675	SRR6241653	2011	China		SYGAS05	speC4	speG2	speH4	speI2	ssa3	erm(B),tet(M)	spd1
SAMN07961542	PRJNA416675	SRR6241652	2011	China		SYGAS04	speC4	speG2	speH4	speI2	ssa3	erm(B),tet(M)	spd1
SAMN07961541	PRJNA416675	SRR6241651	2011	China		SYGAS02	speC4	speG2	speH4	speI2	ssa3	erm(B),tet(M)	spd1
SAMN07961540	PRJNA416675	SRR6241650	2011	China		SYGAS01	speC4	speG2	speH4	speI2	ssa3	erm(B),mef(A)/msr(D),tet(M)	spd1
SAMN07961530	PRJNA416675	SRR6241649	2011	China	SF	BJJKGAS11	speC4	speG2	speH4	speI2	ssa3	erm(B),tet(M)	spd1
SAMN07961531	PRJNA416675	SRR6241648	2011	China	SF	BJJKGAS12	speC4	speG2	speH4	speI2	ssa3	erm(B),tet(M)	spd1
SAMN07961532	PRJNA416675	SRR6241647	2011	China	SF	BJJKGAS13	speC4	speG2	speH4	speI2	ssa3	erm(B),tet(M)	spd1
SAMN07961533	PRJNA416675	SRR6241646	2011	China	SF	BJJKGAS14	speC4	speG2	speH4	speI2	ssa3	erm(B),tet(M)	spd1
SAMN07961526	PRJNA416675	SRR6241645	2011	China	SF	BJJKGAS06	speC4	speG2	speH4	speI2	ssa3	erm(B),tet(M)	spd1
SAMN07961527	PRJNA416675	SRR6241644	2011	China	SF	BJJKGAS08	speC4	speG2	speH4	speI2	ssa3	erm(B),tet(M)	spd1
SAMN07961528	PRJNA416675	SRR6241643	2011	China	SF	BJJKGAS09	speC4	speG2	speH4	speI2	ssa3	erm(B),tet(M)	spd1
SAMN07961529	PRJNA416675	SRR6241642	2011	China	SF	BJJKGAS10	speC4	speG2	speH4	speI2	ssa3	erm(B),tet(M)	spd1
SAMN07961534	PRJNA416675	SRR6241641	2011	China	SF	BJJKGAS15	speC4	speG2	speH4	speI2	ssa3	erm(B),tet(M)	spd1
SAMN07961535	PRJNA416675	SRR6241640	2011	China	SF	BJJKGAS20	speC4	speG2			ssa3	erm(B),tet(M)	spd1
SAMN07961515	PRJNA416675	SRR6241637	2011	China	SF	BJCYGAS105	speC4	speG2			ssa3	erm(B),tet(M)	spd1
SAMN07961514	PRJNA416675	SRR6241636	2011	China	SF	BJCYGAS15	speC4	speG2	speH4	speI2	ssa3	erm(B),tet(M)	spd1
SAMN07961511	PRJNA416675	SRR6241634	2011	China	PHG	BJCYGAS17	speC4	speG2	speH4	speI2	ssa3	mef(A)/msr(D)	spd1
SAMN07961510	PRJNA416675	SRR6241633	2011	China	SF	HLJGAS2016	speC4	speG2	speH4	speI2	ssa3	erm(B),tet(M)	spd1
SAMN07961513	PRJNA416675	SRR6241632	2011	China	Other	BJCYGAS130	speC4	speG2	speH4	speI2	ssa3	erm(B),tet(M)	spd1
SAMN07961512	PRJNA416675	SRR6241631	2011	China	PHG	BJCYGAS36	speC4	speG2	speH4	speI2	ssa3	mef(A)/msr(D)	spd1
SAMN07961506	PRJNA416675	SRR6241629	2011	China	SF	HLJGAS1051-resub	speC4	speG2			ssa3	erm(B),tet(M)	spd1
SAMN07961509	PRJNA416675	SRR6241628	2011	China	SF	HLJGAS12011	speC4	speG2	speH4	speI2	ssa3	erm(B),tet(M)	spd1
SAMN07961508	PRJNA416675	SRR6241627	2011	China	SF	HLJGAS1056	speC4	speG2	speH4	speI2	ssa3	erm(B),tet(M)	spd1
SAMN07961546	PRJNA416675	SRR6241654		China		BJGASJ22	speC4	speG2	speH4	speI2	ssa3	erm(B),tet(M)	spd1
SAMN09216556	PRJNA471864	SRR7184931	2015	USA-TX	iGAS	TSPY668		speG2	speH4	speI2		erm(A)
SAMN09216557	PRJNA471864	SRR7184928	2016	USA-TX	iGAS	TSPY820		speG2	speH4	speI2
SAMN09867132	PRJNA486857	ERR2760852				SP1336
SAMN14162554	PRJNA608028	SRR14325599	2013	USA-TX	SSTI	TSPY182	speC2	speG2	speH4	speI2			spd1
SAMN14162553	PRJNA608028	SRR14325597	2013	USA-TX	PHG	TSPY179		speG2	speH4	speI2
SAMN14162552	PRJNA608028	SRR14325596	2013	USA-TX	iGAS	TSPY161	speC2	speG2	speH4	speI2			spd1
SAMN14162559	PRJNA608028	SRR14325604	2014	USA-TX	SSTI	TSPY432	speC2	speG2	speH4	speI2			spd1
SAMN14162558	PRJNA608028	SRR14325603	2014	USA-TX	iGAS	TSPY267	speC2	speG2	speH4	speI2			spd1
SAMN14162557	PRJNA608028	SRR14325602	2014	USA-TX	PHG	TSPY266	speC2	speG2	speH4	speI2			spd1
SAMN14162556	PRJNA608028	SRR14325601	2014	USA-TX	SSTI	TSPY264	speC2	speG2	speH4	speI2			spd1
SAMN14162555	PRJNA608028	SRR14325600	2014	USA-TX	PHG	TSPY246	speC2	speG2	speH4	speI2		tet(M)	spd1
SAMN14162562	PRJNA608028	SRR14325607	2016	USA-TX	SSTI	TSPY996		speG2	speH4	speI2		erm(A)
SAMN14162561	PRJNA608028	SRR14325606	2016	USA-TX	PHG	TSPY891	speC2	speG2	speH4	speI2			spd1
SAMN14162560	PRJNA608028	SRR14325605	2016	USA-TX	PHG	TSPY884		speG2	speH4	speI2
SAMN14162563	PRJNA608028	SRR14325608	2016	USA-TX	PHG	TSPY1053	speC2	speG2	speH4	speI2			spd1
SAMN14162564	PRJNA608028	SRR14325589	2017	USA-TX	SSTI	TSPY1262		speG2	speH4	speI2		erm(A)
SAMN14162572	PRJNA608028	CP049187	2018	USA-TX	PHG	TSPY1687	speC4	speG2			ssa3	erm(B),tet(M)	spd1
SAMN14162571	PRJNA608028	SRR14325598	2018	USA-TX	SSTI	TSPY1679		speG2	speH4	speI2		erm(A)
SAMN14162570	PRJNA608028	SRR14325595	2018	USA-TX	PHG	TSPY1610	speC2	speG2	speH4	speI2		erm(B)	spd1
SAMN14162569	PRJNA608028	SRR14325594	2018	USA-TX	SSTI	TSPY1541	speC2	speG2	speH4	speI2			spd1
SAMN14162568	PRJNA608028	SRR14325593	2018	USA-TX	PHG	TSPY1528		speG2	speH4	speI2		erm(A)
SAMN14162567	PRJNA608028	SRR14325592	2018	USA-TX	PHG	TSPY1484		speG2	speH4	speI2		erm(A)
SAMN14162566	PRJNA608028	SRR14325591	2018	USA-TX	PHG	TSPY1445		speG2	speH4	speI2		mef(A)/msr(D)
SAMN14162565	PRJNA608028	SRR14325590	2018	USA-TX	PHG	TSPY1441		speG2	speH4	speI2		erm(A)
SAMN02471172	PRJNA68183	AFRY01000001	2012	Hong Kong		QMH11M0907901	speC4	speG2	speH4	speI2	ssa3	erm(B),tet(M)	spd1
MGAS2096		CP000261.1				MGAS2096
